# Supplementary material for: Identification of Autophagy as a Functional Target Suitable for the Pharmacological Treatment of Mitochondrial Membrane Protein-Associated Neurodegeneration (MPAN) In Vitro
Source: Pharmaceutics. 2023 Jan 12;15(1):267. doi: 10.3390/pharmaceutics15010267 (PMC9862353; doi:10.3390/pharmaceutics15010267)
Supplement: Supplementary file 1 [file pharmaceutics-15-00267-s001.zip]

Archive with 1 entries (1 files):
- pharmaceutics-2089522-supplementary.pdf
